# Supplementary material for: Comparative Analysis of Volatile and Non-Volatile Metabolites Derived from Bacillus subtilis Strains Producing Different Levels of Biogenic Amines
Source: Metabolites. 2023 Feb 2;13(2):219. doi: 10.3390/metabo13020219 (PMC9963581; doi:10.3390/metabo13020219)
Supplement: Supplementary file 1 [file metabolites-13-00219-s001.zip]

Archive with 1 entries (1 files):
- metabolites-2143928-supplementary.pdf
